# Supplementary material for: Foot-and-Mouth Disease Virus Serotype O Exhibits Phenomenal Genetic Lineage Diversity in India during 2018–2022
Source: Viruses. 2023 Jul 10;15(7):1529. doi: 10.3390/v15071529 (PMC10384687; doi:10.3390/v15071529)
Supplement: Supplementary file 1 [file viruses-15-01529-s001.zip › File S1.xlsx]

## Sheet: Sheet1
Isolate ID	Place of Sampling	Species	Date of collection	Accession Number
O/ICFMD4/2019	Dibrugarh, Assam	Bovine	06.05.2018	OQ732577
O/ICFMD11/2019	Aulachowka, Mangaldai, Assam	Bovine	07.06.2018	OQ732578
O/ICFMD15/2019	Debipur, Tripura	Pocrine	20.11.2018	OQ732579
O/ICFMD43/2019	Jorve, Sangamner, Ahmednagar, Maharashtra	Cattle	13.12.2018	OQ732580
O/ICFMD44/2019	Kautha, Shrigonda, Ahmednagar, Maharashtra	Cattle	17.12.2018	OQ732581
O/ICFMD45/2019	Hangewadi, Sangamner, Ahmednagar, Maharashtra	Cattle	20.12.2018	OQ732582
O/ICFMD123/2019	Medinipur, Kalyani, Nadia, West Bengal	NA	2018-12-04	OQ732583
O/ICFMD124/2019	Murakata,Kotulpur, Bankura, West bengal	NA	31.12.2018	OQ732584
O/ICFMD141/2019	Bhagana, Hisar, Haryana	Buffalo	24.09.2018	OQ732585
O/ICFMD142/2019	Bhagana, Hisar, Haryana	Buffalo	24.09.2018	OQ732586
O/ICFMD216/2019	Yakkalakatte, Gubbi, Tumkur,Karnataka	Cattle	28.11.2018	OQ732587
O/ICFMD239/2019	Bettadasanapura, Bengaluru Urban, Karnataka	Cattle	05.12.2018	OQ732575
O/ICFMD274/2019	Hanabe, Doddaballapur, Bangalore Rural, Karnataka	Cattle	22.12.2018	OQ732576
O/ICFMD19/2019	Hardowal khurd, Dera, Gurdaspur, Punajb	Cattle	07.01.2019	OQ732593
O/ICFMD20/2019	Hardowal khurd, Dera, Gurdaspur, Punajb	Cattle	07.01.2019	OQ732594
O/ICFMD21/2019	Hardowal khurd, Dera, Gurdaspur, Punajb	Cattle	07.01.2019	OQ732599
O/ICFMD22/2019	Hardowal khurd, Dera, Gurdaspur, Punajb	Cattle	07.01.2019	OQ732600
O/ICFMD23/2019	Nathmalpur, Morinda, Roopnagar, Punjab	Cattle	07.01.2019	OQ732595
O/ICFMD27/2019	Dhol Khedi, Vidisha, Madhya Pradesh	Cattle	05.01.2019	OQ732601
O/ICFMD28/2019	Dhol Khedi, Vidisha, Madhya Pradesh	Cattle	05.01.2019	OQ732596
O/ICFMD30/2019	Dhol Khedi, Vidisha, Madhya Pradesh	Cattle	05.01.2019	OQ732597
O/ICFMD31/2019	Dhol Khedi, Vidisha, Madhya Pradesh	Cattle	05.01.2019	OQ732598
O/ICFMD51/2019	Jhingran Kalan, Kharar, SAS Nagar, Punjab	Cattle	08.02.2019	OQ732602
O/ICFMD52/2019	Jhingran Kalan, Kharar, SAS Nagar, Punjab	Cattle	08.02.2019	OQ732603
O/ICFMD56/2019	Kot Dharam Chand Kalan, Tarn Taran, Punjab	Cattle	08.02.2019	OQ732604
O/ICFMD94/2019	Pauldawana, Amgaon, Gondia, Maharashtra	Cattle	30.01.2019	OQ732605
O/ICFMD130/2019	Pimpri-Chinchwad, Maharashtra	Cattle	25.02.2019	OQ732588
O/ICFMD133/2019	Pimpri-Chinchwad, Maharashtra	Cattle	25.02.2019	OQ732589
O/ICFMD331/2019	Nashik, Maharashtra	NA	24.06.2019	OQ732590
O/ICFMD332/2019	Nashik, Maharashtra	NA	24.06.2019	OQ732591
O/ICFMD334/2019	Nashik, Maharashtra	NA	24.06.2019	OQ732592
O/ICFMD11/2021	Pookode, Wayanad,Kerala	NA	09.11.2020	OQ806936
O/ICFMD12/2021	Pookode, Wayanad,Kerala	NA	09.11.2020	OQ806937
O/ICFMD13/2021	Palode, Thiruvananthapuram, Kerala	NA	2020	OQ806938
O/ICFMD69/2020	Walavane, Parner, Ahmednagar, Maharashtra	NA	14.02.2020	OQ806933
O/ICFMD79/2020	Jalda, Raghunathapali, Sundargarh, Odisha	NA	23.12.2020	OQ806934
O/ICFMD82/2020	Jalda, Raghunathapali, Sundargarh, Odisha	NA	23.12.2020	OQ806935
O/ICFMD1/2021	Anandapur,Kendujhar, Odisha	NA	08.01.2021	OQ846966
O/ICFMD3/2021	Anandapur,Kendujhar, Odisha	NA	08.01.2021	OQ846967
O/ICFMD8/2021	Haridapal, Anandapur, Kendujhar, odisha	NA	08.01.2021	OQ846968
O/ICFMD9/2021	Haridapal, Anandapur, Kendujhar, odisha	NA	08.01.2021	OQ846969
O/ICFMD10/2021	Haridapal, Anandapur, Kendujhar, odisha	NA	08.01.2021	OQ846970
O/ICFMD19/2021	Khanapara, RiBhoi, Meghalaya	NA	27.01.2021	OQ846971
O/ICFMD20/2021	Khanapara, RiBhoi, Meghalaya	NA	27.01.2021	OQ846972
O/ICFMD23/2021	Surani, Sardhana, Meerut, Uttar Pradesh	Cattle	07.02.2021	OQ846973
O/ICFMD24/2021	Surani, Sardhana, Meerut, Uttar Pradesh	Cattle	07.02.2021	OQ846974
O/ICFMD26/2021	Surani, Sardhana, Meerut, Uttar Pradesh	Cattle	07.02.2021	OQ846975
O/ICFMD45/2021	Rajaghatta, Dodballapur, Bengaluru Rural, Karnataka	NA	08.01.2021	OQ846976
O/ICFMD46/2021	Rajaghatta, Dodballapur, Bengaluru Rural, Karnataka	NA	08.01.2021	OQ846953
O/ICFMD50/2021	Lakenahalli, Nelamangala, Bengaluru Rural, Karnataka	NA	09.01.2021	OQ846977
O/ICFMD51/2021	Lakenahalli, Nelamangala, Bengaluru Rural, Karnataka	NA	09.01.2021	OQ846978
O/ICFMD59/2021	Channammanapalya, Magadi, Ramanagara, Karnataka	NA	29.01.2021	OQ846979
O/ICFMD60/2021	Mariyappana, Bangalore Urban, Karnataka	NA	03.02.2021	OQ846980
O/ICFMD63/2021	Somanahalli, Bengaluru urban, Karnataka	NA	16.02.2021	OQ846981
O/ICFMD 79/2021	Haridwar, Uttarakhand	Cattle	09.03.2021	OQ847005
O/ICFMD184/2021	Srinagar, Jammu and Kashmir	Cattle	2021	OQ846960
O/ICFMD 185/2021	Srinagar, Jammu and Kashmir	Cattle	2021	OQ847006
O/ICFMD 189/2021	Shopian, Jammu and Kashmir	Cattle/F	14.06.2021	OQ847007
O/ICFMD214/2021	Pati sail, Badgam, Jammu and Kashmir	Cattle/F	2021	OQ847002
O/ICFMD 215/2021	Alam Nag, Badgam, Jammu and Kashmir	Cattle/F	2021	OQ847008
O/ICFMD 216/2021	Poshker, Badgam, Jammu & Kashmir	Cattle/F	2021	OQ847009
O/ICFMD224/2021	Zakura, Srinagar, Jammu and Kashmir	Cattle/M	2021	OQ847003
O/ICFMD241/2021	Siko, Begunia, Khordha, Odisha	Cattle/F	2021	OQ846982
O/ICFMD 244/2021	Handwara, Kupwara, Jammu And Kashmir	Local/F	22.06.2021	OQ847010
O/ICFMD 267/2021	Changspa, Leh, Ladakh	Sheep	08.07.2021	OQ847011
O/ICFMD 269/2021	Changspa, Leh, Ladakh	Goat/F	06.07.2021	OQ847012
O/ICFMD 270/2021	Changspa, Leh, Ladakh	Goat/F	06.07.2021	OQ847013
O/ICFMD271/2021	Changspa, Leh, Ladakh	Goat/F	06.07.2021	OQ846958
O/ICFMD 273/2021	Changspa, Leh, Ladakh	Goat/F	06.07.2021	OQ847014
O/ICFMD 275/2021	Changspa, Leh, Ladakh	Goat/F	06.07.2021	OQ847015
O/ICFMD 278/2021	Changspa, Leh, Ladakh	Sheep/M	06.07.2021	OQ847016
O/ICFMD 279/2021	Changspa, Leh, Ladakh	Sheep/M	06.07.2021	OQ847004
O/ICFMD280/2021	Changspa, Leh, Ladakh	Sheep/M	06.07.2021	OQ846957
O/ICFMD 281/2021	Changspa, Leh, Ladakh	Sheep/M	06.07.2021	OQ847017
O/ICFMD 283/2021	Changspa, Leh, Ladakh	Goat/F	06.07.2021	OQ847018
O/ICFMD 285/2021	Changspa, Leh, Ladakh	Sheep/M	06.07.2021	OQ847019
O/ICFMD291/2021	Changspa, Leh, Ladakh	Goat/F	08.07.2021	OQ846955
O/ICFMD302/2021	Changspa, Leh, Ladakh	Sheep/F	2021	OQ846956
O/ICFMD 326/2021	Kupwara, Jammu and Kashmir	Cattle	03.07.2021	OQ847020
O/ICFMD 327/2021	Kupwara, Jammu and Kashmir	Cattle	03.07.2021	OQ847021
O/ICFMD329/2021	Kupwara, Jammu and Kashmir	Cattle	03.07.2021	OQ846983
O/ICFMD 333/2021	Srinagar, Jammu and Kashmir	Cattle/F	07.07.2021	OQ847022
O/ICFMD 344/2021	Moga, Punjab	Cattle	2021	OQ847023
O/ICFMD345/2021	Pulwama, Jammu and Kashmir	Cattle/F	29.07.2021	OQ846954
O/ICFMD347/2021	Pulwama, Jammu and Kashmir	Cattle/F	29.07.2021	OQ847024
O/ICFMD350/2021	Ahmednagar, Maharastra	Cattle	23.07.2021	OQ846961
O/ICFMD357/2021	Badgam, Jammu and Kashmir	Cattle/F	04.08.2021	OQ846964
O/ICFMD 358/2021	Badgam, Jammu and Kashmir	Cattle/F	04.08.2021	OQ847025
O/ICFMD366/2021	Ber Kalan, Ludhiana, Punjab	Cattle	03.08.2021	OQ846959
O/ICFMD 369/2021	Butahri, Ludhiana, Punjab	Swine	30.08.2021	OQ847026
O/ICFMD441/2021	Wussan Kangan, Ganderbal, Jammu and Kashmir	Cattle	16.08.2021	OQ846962
O/ICFMD 443/2021	Wussan Kangan, Ganderbal, Jammu and Kashmir	Cattle	17.08.2021	OQ847027
O/ICFMD 472/2021	Kannankurichi, Salem, Tamil Nadu	Cattle	2021	OQ847028
O/ICFMD513/2021	Kalas, Indapur, Pune, Maharashtra	Cattle/F	18.08.2021	OQ847029
O/ICFMD522/2021	Wanjoli, Nevasa, Ahmednagar, Maharashtra	Cattle/F	21.08.2021	OQ846963
O/ICFMD531/2021	Wanjoli, Nevasa, Ahmednagar, Maharashtra	Cattle/F	24.08.2021	OQ846984
O/ICFMD533/2021	Wanjoli, Nevasa, Ahmednagar, Maharashtra	Cattle/F	18.08.2021	OQ847030
O/ICFMD535/2021	Pichanur, Madukkarai, Coimbatore, Tamil Nadu	Cattle/F	24.08.2021	OQ846985
O/ICFMD536/2021	Pichanur, Madukkarai, Coimbatore, Tamil Nadu	Cattle/F	24.08.2021	OQ847031
O/ICFMD538/2021	Pichanur, Madukkarai, Coimbatore, Tamil Nadu	Cattle/F	24.08.2021	OQ847032
O/ICFMD548/2021	Chikballapur, Karnataka	Cattle/F	25.03.2021	OQ846986
O/ICFMD556/2021	Anedoddi, Kanakapura, Ramanagara, Karnataka	Cattle/F	29.03.2021	OQ846987
O/ICFMD572/2021	Gopahalli, Ramanagara, Karnataka	Cattle	16.04.2021	OQ846988
O/ICFMD591/2021	Kothalavadi, Chamarajanagar, Karnataka	Cattle/F	15.05.2021	OQ846989
O/ICFMD594/2021	Muddaballi, Koppal, Karnataka	Cattle/F	22.05.2021	OQ847033
O/ICFMD606/2021	Manachanahalli, Hassan, Karnataka	Cattle/F	28.05.2021	OQ846990
O/ICFMD616/2021	Veeregowdanadoddi, Kanakapura, Ramanagara, Karnataka	Cattle/F	04.06.2021	OQ847034
O/ICFMD622/2021	Lakkenahalli, Bengaluru North, Karnataka	Cattle/F	04.06.2021	OQ847035
O/ICFMD643/2021	Bennegre, Nelamangala, Bangalore rural, Karnataka	Cattle/F	11.06.2021	OQ846991
O/ICFMD658/2021	Marur, Somvarpet, Kodagu, Karnataka	Cattle/F	08.06.2021	OQ846992
O/ICFMD669/2021	Devarahalli, Channapatna, Ramnagara, Karnataka	Cattle	14.06.2021	OQ846993
O/ICFMD688/2021	Cholanayakanahalli, Bengaluru south, Karnataka	Cattle/F	17.06.2021	OQ846994
O/ICFMD689/2021	Kolsirsi, Siddapur, Uttara kannada, Karnataka	Cattle/F	14.06.2021	OQ846995
O/ICFMD755/2021	Siddammanahalli, Bellary, Karnataka	Cattle/F	01.07.2021	OQ846996
O/ICFMD770/2021	Hirekogalur, Channagiri, Davanagere, Karnataka	Cattle	06.07.2021	OQ846997
O/ICFMD786/2021	Jigali, Harihara, Davanagere, Karnataka	Cattle	12.07.2021	OQ847036
O/ICFMD803/2021	Hunavalli, Sorab, Shimoga, Karnataka	Cattle/F	07.07.2021	OQ846998
O/ICFMD820/2021	Koira, Devanahalli, Bengaluru rural, Karnataka	Cattle/F	31.07.2021	OQ846999
O/ICFMD828/2021	Nelamakanahalli, Malvalli, Mandya, Karnataka	Cattle/F	02.08.2021	OQ847000
O/ICFMD829/2021	Hunsur, Mysore, Karnataka	Cattle/M	05.08.2021	OQ847001
O/ICFMD 830/2021	Magadi, Shirhatti, Gadag, Karnataka	Cattle/F	04.08.2021	OQ847037
O/ICFMD850/2021	Indragarh, Jamwa Ramgarh, Jaipur, Rajasthan	Swine/M	19.08.2021	OQ846965
O/ICFMD 890/2021	Azara, Kamrup, Assam	Cattle/F	18.08.2022	OQ847038
O/ICFMD 898/2021	Dharbam, Sonapur, Kamrup, Assam	Cattle/F	31.08.2021	OQ847039
O/ICFMD 900/2021	Sonapur, Kamrup, Assam	Cattle/M	31.08.2021	OQ847040
O/ICFMD 919/2021	Tekulapally, Khammam Urban, Telangana	Cattle/F	21.08.2021	OQ847041
O/ICFMD 958/2021	Apdhup, Parner, Ahmednagar, Maharashtra	Cattle/F	30.08.2021	OQ847042
O/ICFMD 962/2021	Palve Budruk, Parner, Ahmednagar, Maharashtra	Cattle	02.09.2021	OQ847043
O/ICFMD 982/2021	Shirapur, Pathardi, Ahmednagar, Maharashtra	Cattle	14.09.2021	OQ847044
O/ICFMD 1009/2021	New Kamaraj Nagar, Bahour, Puducherry	Cattle/F	06.10.2021	OQ847045
O/ICFMD 1662/2021	Banki, Cuttack, Odisha	Cattle	2021	OQ847046
O/ICFMD 1663/2021	Ganjam, Odisha	Cattle	2021	OQ847047
O/ICFMD 1664/2021	Ganjam, Odisha	Cattle	2021	OQ847048
O/ICFMD 1665/2021	Ganjam, Odisha	Cattle	2021	OQ847049
O/ICFMD 1674/2021	Puri, Odisha	Cattle	2021	OQ847050
O/ICFMD47/2022	Ranchi, Jharkhand	Swine/F	2022	OQ847051
O/ICFMD160/2022	Sikkim	Cattle/M	2022	OQ847052
O/ICFMD182/2022	Hardaschak, Saran, Bihar	Cattle	2022	OQ847053
